# Supplementary material for: Simulation of oak early life history and interactions with disturbance via an individual-based model, SOEL
Source: PLoS One. 2017 Jun 20;12(6):e0179643. doi: 10.1371/journal.pone.0179643 (PMC5478140; doi:10.1371/journal.pone.0179643)
Supplement: S1 Code — (ZIP) [file pone.0179643.s002.zip]

Archive with 3 entries (3 files):
- JABOWA.nlogo
- run_SOEL.R
- SOEL.nlogo
