# Supplementary material for: Simulation of oak early life history and interactions with disturbance via an individual-based model, SOEL
Source: PLoS One. 2017 Jun 20;12(6):e0179643. doi: 10.1371/journal.pone.0179643 (PMC5478140; doi:10.1371/journal.pone.0179643)
Supplement: S2 Code — (ZIP) [file pone.0179643.s003.zip]

Archive with 9 entries (9 files):
- parameter_acorn_dispersal.R
- parameter_acorn_production.R
- parameter_seedling_growth.R
- parameter_seedling_herbivory.R
- parameter_seedling_survival.R
- parameter_weevil_infestation.R
- parameters_acorn_fate.R
- parameters_initial_forest.R
- S2_Regression_Models.pdf
